# Supplementary material for: Mechanochemical Synthesis of Pt/Nb2CTx MXene Composites for Enhanced Electrocatalytic Hydrogen Evolution
Source: Materials (Basel). 2021 May 6;14(9):2426. doi: 10.3390/ma14092426 (PMC8124981; doi:10.3390/ma14092426)
Supplement: Supplementary file 1 [file materials-14-02426-s001.zip]

Archive with 1 entries (1 files):
- materials-1183822-supplementary.pdf
